# Supplementary material for: Genetic programming based models in plant tissue culture: An addendum to traditional statistical approach
Source: PLoS Comput Biol. 2018 Feb 27;14(2):e1005976. doi: 10.1371/journal.pcbi.1005976 (PMC5828343; doi:10.1371/journal.pcbi.1005976)
Supplement: S1 Data — Legends NAA, CH, BC, R, RL, NR and NRL represent the concentration of NAA, concentration of charcoal, basal callus diameter, percentage of shoots rooted, length of longest roots, number of roots and number of lateral roots, respectively. (CSV) [file pcbi.1005976.s001.csv]

NAA	CH	BC	R	RL	NR	NLR
2	0	10	0	0	0	0
2	0	10.3	0	0	0	0
2	0	10.5	0	0	0	0
2	0	9.5	0	0	0	0
2	0	9.7	0	0	0	0
2	0	10.1	0	0	0	0
2	0	9.6	0	0	0	0
2	0	10.2	0	0	0	0
2	0	10.5	0	0	0	0
2	0	10	0	0	0	0
2	0	10.7	0	0	0	0
2	0	10.6	0	0	0	0
2	0	10.5	0	0	0	0
2	0	9.5	0	0	0	0
2	0	9.3	0	0	0	0
2	0	10.1	0	0	0	0
2	0	9.6	0	0	0	0
2	0	10.2	0	0	0	0
2	0	10.5	0	0	0	0
2	0	10	0	0	0	0
2	0	10	0	0	0	0
2	0	10.3	0	0	0	0
2	0	10.5	0	0	0	0
2	0.1	2.26	0	0	0	0
2	0.1	2.3	0	0	0	0
2	0.1	2.1	0	0	0	0
2	0.1	2.63	0	0	0	0
2	0.1	2.11	0	0	0	0
2	0.1	2.31	0	0	0	0
2	0.1	2.3	0	0	0	0
2	0.1	1.97	0	0	0	0
2	0.1	2.73	0	0	0	0
2	0.1	2.22	0	0	0	0
2	0.1	2.19	0	0	0	0
2	0.1	2.32	0	0	0	0
2	0.1	2.1	0	0	0	0
2	0.1	1.67	0	0	0	0
2	0.1	2.1	0	0	0	0
2	0.1	1.34	0	0	0	0
2	0.1	2.33	0	0	0	0
2	0.1	2.11	0	0	0	0
2	0.1	2.32	0	0	0	0
2	0.1	2.13	0	0	0	0
2	0.1	2.11	0	0	0	0
2	0.1	2.08	0	0	0	0
2	0.1	2.3	0	0	0	0
2	0.3	1.62	0	0	0	0
2	0.3	1.63	0	0	0	0
2	0.3	1.52	0	0	0	0
2	0.3	1.5	0	0	0	0
2	0.3	1.46	0	0	0	0
2	0.3	1.32	0	0	0	0
2	0.3	1.65	0	0	0	0
2	0.3	1.64	0	0	0	0
2	0.3	1.85	0	0	0	0
2	0.3	1.42	0	0	0	0
2	0.3	1.65	0	0	0	0
2	0.3	1.35	0	0	0	0
2	0.3	1.93	0	0	0	0
2	0.3	1.84	0	0	0	0
2	0.3	1.55	0	0	0	0
2	0.3	1.62	0	0	0	0
2	0.3	1.76	0	0	0	0
2	0.3	1.43	0	0	0	0
2	0.3	1.73	0	0	0	0
2	0.3	1.56	0	0	0	0
2	0.3	1.65	0	0	0	0
2	0.3	1.55	0	0	0	0
2	0.3	1.62	0	0	0	0
2	0.5	1.43	50	26	5	1
2	0.5	1.74	45	12	4	2
2	0.5	1.74	40	34	5	3
2	0.5	1.58	42	29	6	1
2	0.5	1.52	36	32	5	1
2	0.5	1.6	47	14	5	1
2	0.5	1.74	50	15	5	1
2	0.5	1.51	53	16	5	1
2	0.5	1.57	53	25	5	2
2	0.5	1.7	42	22	5	0
2	0.5	1.59	35	43	5	0
2	0.5	1.53	39	24	5	0
2	0.5	1.34	47	25	5	0
2	0.5	1.34	43	26	6	0
2	0.5	1.58	51	22	6	0
2	0.5	1.52	50	44	6	0
2	0.5	1.52	43	31	6	0
2	0.5	1.43	47	22	6	0
2	0.5	1.76	43	24	6	0
2	0.5	1.54	65	26	5	0
2	0.5	1.52	43	42	5	0
2	0.5	1.72	47	22	5	0
2	0.7	1.32	40	58	2	5
2	0.7	1.35	63	35	2	5
2	0.7	1.32	46	57	2	5
2	0.7	1.3	40	49	2	5
2	0.7	1.3	33	46	2	5
2	0.7	1.3	51	33	2	5
2	0.7	1.35	44	34	2	5
2	0.7	1.32	33	56	3	5
2	0.7	1.3	46	49	2	5
2	0.7	1.3	47	40	2	5
2	0.7	1.4	43	56	2	6
2	0.7	1.31	55	57	2	5
2	0.7	1.3	53	46	2	5
2	0.9	1.34	33	23	1	2
2	0.9	1.24	3	27	1	5
2	0.9	1.48	31	10	1	2
2	0.9	1.35	31	14	1	0
2	0.9	1.32	44	18	1	0
2	0.9	1.35	31	22	1	0
2	0.9	1.39	43	25	1	0
2	0.9	1.35	32	27	1	0
2	0.9	1.33	31	28	1	0
2	0.9	1.37	31	29	2	0
2	0.9	1.32	55	30	1	0
2	0.9	1.34	34	31	1	0
2	0.9	1.34	33	22	2	0
2	1	1.34	47	11	1	0
2	1	1.32	26	11	1	0
2	1	1.35	35	11	1	0
2	1	1.32	37	11	1	0
2	1	1.42	23	3	1	0
2	1	1.34	23	5	1	0
2	1	1.58	27	3	1	0
2	1	1.52	32	5	1	0
2	1	1.43	24	11	1	0
2	1	1.46	12	7	1	0
2	1	1.54	22	6	2	0
2	1	1.58	55	5	2	0
2	1	1.52	43	3	1	0
2	1	1.42	21	3	1	0
2	1	1.54	13	11	1	0
2	1	1.34	0	0	0	0
4	0	12	0	0	0	0
4	0	10.3	0	0	0	0
4	0	12.5	0	0	0	0
4	0	9.5	0	0	0	0
4	0	12.7	0	0	0	0
4	0	12.1	0	0	0	0
4	0	11	0	0	0	0
4	0	10.2	0	0	0	0
4	0	11.5	0	0	0	0
4	0	13.2	0	0	0	0
4	0	10.7	0	0	0	0
4	0	10.6	0	0	0	0
4	0	12.5	0	0	0	0
4	0	11	0	0	0	0
4	0	13.3	0	0	0	0
4	0	10.1	0	0	0	0
4	0	11.9	0	0	0	0
4	0	10.2	0	0	0	0
4	0	12.7	0	0	0	0
4	0	12	0	0	0	0
4	0	11.8	0	0	0	0
4	0	12.3	0	0	0	0
4	0	10.5	0	0	0	0
4	0.1	2.26	0	0	0	0
4	0.1	2.73	0	0	0	0
4	0.1	2.9	0	0	0	0
4	0.1	2.63	0	0	0	0
4	0.1	2.91	0	0	0	0
4	0.1	2.31	0	0	0	0
4	0.1	2.3	0	0	0	0
4	0.1	2.97	0	0	0	0
4	0.1	2.73	0	0	0	0
4	0.1	2.22	0	0	0	0
4	0.1	2.19	0	0	0	0
4	0.1	2.92	0	0	0	0
4	0.1	2.7	0	0	0	0
4	0.1	2.77	0	0	0	0
4	0.1	2.26	0	0	0	0
4	0.1	2.3	0	0	0	0
4	0.1	2.1	0	0	0	0
4	0.1	2.63	0	0	0	0
4	0.1	2.11	0	0	0	0
4	0.1	2.31	0	0	0	0
4	0.1	2.3	0	0	0	0
4	0.1	1.97	0	0	0	0
4	0.1	2.73	0	0	0	0
4	0.3	2.92	0	0	0	0
4	0.3	2.97	0	0	0	0
4	0.3	2.77	23	27	1	0
4	0.3	2.26	21	5	1	0
4	0.3	2.3	23	24	1	0
4	0.3	2.97	21	29	1	0
4	0.3	2.22	26	20	1	0
4	0.3	2.32	41	20	1	0
4	0.3	2.67	33	27	1	0
4	0.3	2.67	27	20	1	0
4	0.3	2.33	29	17	1	0
4	0.5	2.19	33	8	3	1
4	0.5	1.32	32	5	1	2
4	0.5	1.17	49	8	4	3
4	0.5	1.67	41	10	1	1
4	0.5	2.13	30	18	3	1
4	0.5	1.34	52	10	2	1
4	0.5	1.67	69	11	2	1
4	0.5	2.1	33	10	2	1
4	0.5	1.34	40	12	1	2
4	0.5	1.34	50	13	1	0
4	0.5	1.53	44	14	1	0
4	0.5	1.19	53	15	2	0
4	0.5	1.32	63	5	3	0
4	0.5	2.1	57	10	3	0
4	0.5	1.67	50	11	2	0
4	0.5	2.1	43	23	2	0
4	0.5	1.34	44	34	6	0
4	0.5	1.67	50	13	3	0
4	0.5	1.1	20	14	3	0
4	0.5	1.34	50	15	2	0
4	0.5	1.67	47	16	2	0
4	0.5	2.4	50	24	2	0
4	0.5	1.34	50	24	3	0
4	0.7	1.3	45	59	2	1
4	0.7	1.4	78	68	2	2
4	0.7	1.32	43	78	2	1
4	0.7	1.35	78	36	4	1
4	0.7	1.43	58	66	2	1
4	0.7	1.3	78	47	2	1
4	0.7	1.3	43	71	3	2
4	0.7	1.3	55	93	3	5
4	0.7	1.3	79	53	5	0
4	0.7	1.32	79	35	2	2
4	0.7	1.43	60	44	2	0
4	0.7	1.24	79	54	1	2
4	0.7	1.91	89	77	1	0
4	0.7	1.32	54	76	1	0
4	0.9	0.9	53	10	2	5
4	0.9	1.2	66	10	2	5
4	0.9	1.3	87	10	2	5
4	0.9	1.37	72	10	2	5
4	0.9	0.9	34	10	2	5
4	0.9	1.3	56	10	2	5
4	0.9	1	79	31	2	2
4	0.9	1.34	43	11	2	6
4	0.9	1.24	57	30	2	3
4	0.9	1.48	41	14	2	5
4	1	1.3	28	9	2	3
4	1	1.3	30	5	1	4
4	1	1.3	47	4	1	5
4	1	1.4	67	2	1	4
4	1	1.31	48	5	1	3
4	1	1.32	44	7	1	5
4	1	1.35	25	13	1	3
4	1	1.31	37	7	1	2
4	1	1.9	28	5	1	1
4	1	1.73	28	9	1	3
4	1	0.9	41	3	1	4
4	1	1.3	36	3	1	2
4	1	1	39	2	1	1
6	0	10.1	0	0	0	0
6	0	13.6	0	0	0	0
6	0	10.2	0	0	0	0
6	0	10.5	0	0	0	0
6	0	13	0	0	0	0
6	0	10.7	0	0	0	0
6	0	10.6	0	0	0	0
6	0	10.5	0	0	0	0
6	0	9.5	0	0	0	0
6	0	9.3	0	0	0	0
6	0	10.1	0	0	0	0
6	0	12.6	0	0	0	0
6	0	12.5	0	0	0	0
6	0	12.5	0	0	0	0
6	0	12.7	0	0	0	0
6	0	12.1	0	0	0	0
6	0	11	0	0	0	0
6	0	10.2	0	0	0	0
6	0	11.5	0	0	0	0
6	0	13.2	0	0	0	0
6	0	10.7	0	0	0	0
6	0	10.6	0	0	0	0
6	0	12.5	0	0	0	0
6	0.1	2.32	0	0	0	0
6	0.1	2.1	0	0	0	0
6	0.1	1.67	0	0	0	0
6	0.1	2.1	0	0	0	0
6	0.1	2.34	0	0	0	0
6	0.1	2.33	0	0	0	0
6	0.1	2.11	0	0	0	0
6	0.1	2.32	0	0	0	0
6	0.1	2.13	0	0	0	0
6	0.1	2.11	0	0	0	0
6	0.1	2.08	0	0	0	0
6	0.1	2.3	0	0	0	0
6	0.1	2.45	0	0	0	0
6	0.1	2.53	0	0	0	0
6	0.1	2.67	0	0	0	0
6	0.1	2.4	0	0	0	0
6	0.1	2.4	0	0	0	0
6	0.1	2.97	0	0	0	0
6	0.1	2.3	0	0	0	0
6	0.1	1.62	0	0	0	0
6	0.1	1.63	0	0	0	0
6	0.1	2.52	0	0	0	0
6	0.1	2.5	0	0	0	0
6	0.3	1.4	3	2	1	0
6	0.3	1.9	21	1	1	0
6	0.3	1.3	17	1	1	0
6	0.3	1.54	12	2	1	0
6	0.3	1.32	12	2	1	0
6	0.3	1.2	12	2	1	0
6	0.3	2.3	36	2	1	0
6	0.3	1.63	17	5	1	0
6	0.3	0.5	17	2	1	0
6	0.3	1.3	24	4	1	0
6	0.3	1.7	30	2	1	0
6	0.3	1.62	24	2	1	0
6	0.3	1.3	32	2	1	0
6	0.3	1.43	28	7	1	0
6	0.5	1.35	21	7	1	0
6	0.5	1.32	28	17	2	0
6	0.5	1.3	27	7	2	0
6	0.5	1.3	21	7	3	0
6	0.5	1.3	12	17	2	0
6	0.5	1.35	9	23	2	0
6	0.5	1.37	22	8	2	0
6	0.5	1.32	23	7	2	0
6	0.7	1.35	33	8	1	3
6	0.7	1.32	36	28	1	0
6	0.7	1.2	37	17	1	0
6	0.7	1	33	7	1	0
6	0.7	1.34	40	25	1	0
6	0.7	1	20	13	1	0
6	0.7	1.35	23	9	1	0
6	0.7	1.4	37	25	1	0
6	0.7	1.2	23	9	2	0
6	0.7	1	44	8	2	0
6	0.7	1.35	34	28	1	0
6	0.7	1.2	15	17	1	0
6	0.7	1	44	13	1	2
6	0.7	1.3	23	9	1	2
6	0.7	1.52	26	8	1	2
6	0.7	1.32	25	28	1	4
6	0.9	1.32	32	27	1	3
6	0.9	1.34	54	27	1	4
6	0.9	1.32	32	27	1	1
6	0.9	1.31	21	27	3	5
6	0.9	1.32	29	13	3	1
6	0.9	1.3	32	24	4	1
6	0.9	1	19	28	4	1
6	0.9	1.32	26	17	1	1
6	0.9	1.35	24	8	1	1
6	1	1.32	0	0	0	0
6	1	1.35	0	0	0	0
6	1	1.31	0	0	0	0
6	1	1.2	0	0	0	0
6	1	1	0	0	0	0
6	1	1.34	0	0	0	0
6	1	1	0	0	0	0
6	1	1.3	0	0	0	0
6	1	1.52	0	0	0	0
6	1	1.32	0	0	0	0
6	1	1	0	0	0	0
6	1	1.32	0	0	0	0
6	1	1.35	0	0	0	0
6	1	1	0	0	0	0
6	1	1.42	0	0	0	0
6	1	1.32	0	0	0	0
6	1	1.35	0	0	0	0
6	1	1.31	0	0	0	0
6	1	1.2	0	0	0	0
6	1	1	0	0	0	0
6	1	1.34	0	0	0	0
6	1	1	0	0	0	0
6	1	1.3	0	0	0	0
